# Supplementary material for: Comparative Microbiological and Whole-Genome Analysis of Staphylococcus aureus Populations in the Oro-Nasal Cavities, Skin and Diabetic Foot Ulcers of Patients With Type 2 Diabetes Reveals a Possible Oro-Nasal Reservoir for Ulcer Infection
Source: Front Microbiol. 2020 Apr 30;11:748. doi: 10.3389/fmicb.2020.00748 (PMC7212350; doi:10.3389/fmicb.2020.00748)
Supplement: Supplementary file 1 [file Table_1.XLSX]

## Sheet: Sheet1
Supplemental Table S1. Patients with type 2 diabetes investigated in the present study
Patient	Age Range	Years Since Diabetes Diagnosis	Gender	Smoking Status	Medications in Last Year	Last Dental Appointment	Toothbrushing Regularity	Use of Interdental Devices	Oral Prostheses	BOP	Plaque Score	PPS-1 (mm)	PPS-2 (mm)	Texas wound (0-3)
Patients without DFUs
G01	65-74	20+	Female	Never smoker	Antibiotics and Steroids	<3mths previously	≥ 2 per day	No	Bridge	No	80	3	3	NA	NA
G02	55-64	10-14	Female	Current smoker	None in past year	>12 months previously	< Once per day	No	Dentures	No	100	5	6	NA	NA
G03	55-64	20+	Female	Current smoker	None in past year	>12 months previously	≥ 2 per day	Yes	Dentures	No	0	4	5	NA	NA
G04	65-74	10-14	Female	Never smoker	Antibiotics	6-12 months previously	Once per day	No	Dentures	No	30	4	4	NA	NA
G05	55-64	15-20	Male	Current smoker	Antibiotics	<3mths previously	≥ 2 per day	No	Dentures	Yes	80	4	4	NA	NA
Patients with DFUs
R01	74+	20+	Male	Former smoker	None in past year	6-12 months previously	Once per day	Yes	Dentures		ND	ND	ND	1	A
R02	55-64	15-20	Male	Never smoker	Antibiotics	<3mths previously	Once per day	Yes	Implant	No	0	4	4	1	A
R03	74+	20+	Male	Never smoker	Antibiotics	>12 months previously	Once per day	No	Dentures	Yes	100	3	4	1	A
R04	74+	20+	Male	Former smoker	Antibiotics	>12 months previously	≥ 2 per day	No	Dentures	No	100	3	3	1	A
R05	65-74	10-14	Male	Current smoker	None in past year	>12 months previously	< Once per day	No	None	No	100	2	2	0	A
R06	74+	10-14	Male	Former smoker	Antibiotics	>12 months previously	≥ 2 per day	Yes	Dentures	Yes	50	4	2	0	A
R07	55-64	10-14	Female	Never smoker	Antibiotics	<3mths previously	Once per day	No	None	No	80	5	6	1	A
R08	55-64	20+	Male	Never smoker	Antibiotics	>12 months previously	Once per day	No	None	Yes	100	5	4	1	A
R09	74+	10-14	Male	Never smoker	Antibiotics	>12 months previously	Once per day	No	Dentures	No	100	5	5	0	A
R10	65-74	10-14	Male	Never smoker	Antibiotics	6-12 months previously	Once per day	No	None	Yes	100	4	3	1	A
R11	65-74	10-14	Male	Current smoker	Steroids	>12 months previously	< Once per day	No	None	Yes	100	6	5	1	A
R12	45-54	10-14	Male	Current smoker	None in past year	>12 months previously	Once per day	No	None	No	100	6	5	1	A
R13	65-74	10-14	Male	Never smoker	Antibiotics	>12 months previously	< Once per day	No	Dentures	No	100	5	5	1	A
Abbreviations: BOP: Bleeding on Probing; PPS Periodontal Pocket Site
