# Supplementary material for: Comparative Microbiological and Whole-Genome Analysis of Staphylococcus aureus Populations in the Oro-Nasal Cavities, Skin and Diabetic Foot Ulcers of Patients With Type 2 Diabetes Reveals a Possible Oro-Nasal Reservoir for Ulcer Infection
Source: Front Microbiol. 2020 Apr 30;11:748. doi: 10.3389/fmicb.2020.00748 (PMC7212350; doi:10.3389/fmicb.2020.00748)
Supplement: Supplementary file 2 [file Table_2.XLSX]

## Sheet: Sheet1
Supplemental Table S2. Molecular characterization of Staphylococcus aureus investigated in the present study
experiment	spa typing short	spa typing full	MLST clonal group	Antimicrobial Resistance Genes	Phenotypic Antibiotic Resistance	SCCmec-associated genes	IEC Type and Genes	Genes encoding Virulence Factors	ACME PCR	rrnD1 (S. aureus)				gapA	katA	coA	nuc1	spa	sbi	sarA	saeS	vraS	agrI (total)	agrB-I	agrC-I	agrD-I	agrII (total)	agrB-II	agrC-II	agrD-II	agrIII (total)	agrB-III	agrC-III	agrD-III	agrIV (total)	agrB-IV	agrC-IV		mecA	delta_mecR	ugpQ	ccrA-1	ccrB-1	plsSCC (COL)	Q9XB68-dcs	ccrA-2	ccrB-2	kdpA-SCC	kdpB-SCC
R01
R01N3	t223	26-23-13-23-05-17-25-17-25-16-28	CC22-MSSA	blaZ	Ap	none	IEC_B: sak, chp, scn	tst, egc,luk X/Y, hld, sspA	NEG	positive				positive	positive	positive	positive	positive	positive	positive	positive	positive	positive	positive	negative	positive	negative	negative	negative	negative	negative	negative	negative	negative	negative	negative	negative		negative	negative	negative	negative	negative	negative	negative	negative	negative	negative	negative
R01N4	t223	26-23-13-23-05-17-25-17-25-16-28	CC22-MSSA	blaZ	ND	none	IEC_B: sak, chp, scn	tst, egc, hld, sspA	NEG	positive				positive	positive	ambiguous	positive	positive	negative	positive	positive	positive	ambiguous	negative	negative	positive	negative	negative	negative	negative	negative	negative	negative	negative	negative	negative	negative		negative	negative	negative	negative	negative	negative	negative	negative	negative	negative	negative
R01F3	t223	26-23-13-23-05-17-25-17-25-16-28	CC22-MSSA	blaZ	Ap	none	IEC_B: sak, chp, scn	tst, egc,luk X/Y, hld, sspA	NEG	positive				positive	positive	positive	positive	positive	positive	positive	positive	positive	positive	negative	negative	positive	negative	negative	negative	negative	negative	negative	negative	negative	negative	negative	negative		negative	negative	negative	negative	negative	negative	negative	negative	negative	negative	negative
R01T5	t223	26-23-13-23-05-17-25-17-25-16-28	CC22-MSSA	blaZ	Ap	none	IEC_B: sak, chp, scn	tst, egc, hld, sspA	NEG	positive				positive	positive	positive	positive	positive	ambiguous	positive	positive	positive	ambiguous	negative	negative	ambiguous	negative	negative	negative	negative	negative	negative	negative	negative	negative	negative	negative		negative	negative	negative	negative	negative	negative	negative	negative	negative	negative	negative
R01OR3	t223	26-23-13-23-05-17-25-17-25-16-28	CC22-MSSA	blaZ	Ap	none	IEC_B: sak, chp, scn	tst, egc,luk X/Y, hld, sspA	NEG	positive				positive	positive	positive	positive	positive	positive	positive	positive	positive	positive	positive	negative	positive	negative	negative	negative	negative	negative	negative	negative	negative	negative	negative	negative		negative	negative	negative	negative	negative	negative	negative	negative	negative	negative	negative
R01OR4	t223	26-23-13-23-05-17-25-17-25-16-28	CC22-MSSA	blaZ	ND	none	IEC_B: sak, chp, scn	tst, egc,luk X/Y, hld, sspA	NEG	positive				positive	positive	positive	positive	positive	positive	positive	positive	positive	positive	positive	negative	positive	negative	negative	negative	negative	negative	negative	negative	negative	negative	negative	negative		negative	negative	negative	negative	negative	negative	negative	negative	negative	negative	negative
R01U1C	t223	26-23-13-23-05-17-25-17-25-16-28	CC22-MSSA	blaZ	Ap	none	IEC_B: sak, chp, scn	tst, egc,luk X/Y, hld, sspA	NEG	positive				positive	positive	positive	positive	positive	positive	positive	positive	positive	positive	positive	negative	positive	negative	negative	negative	negative	negative	negative	negative	negative	negative	negative	negative		negative	negative	negative	negative	negative	negative	negative	negative	negative	negative	negative
R01U1D	t223	26-23-13-23-05-17-25-17-25-16-28	CC22-MSSA	blaZ	ND	none	IEC_B: sak, chp, scn	tst, egc,luk X/Y, hld, sspA	NEG	positive				positive	positive	positive	positive	positive	positive	positive	positive	positive	positive	positive	negative	positive	negative	negative	negative	negative	negative	negative	negative	negative	negative	negative	negative		negative	negative	negative	negative	negative	negative	negative	negative	negative	negative	negative
R03
R03N2	t127	07-23-21-16-34-33-13	CC1-MSSA	fusC	Fd	ccrAB1 [SCCfus]	Neg	seh, lukF/S, hlgA, lukD/E, lukX/Y, hld, hIlll, hlb, splA, splB, sspA	NEG	positive				positive	positive	positive	positive	positive	positive	positive	positive	positive	negative	negative	negative	negative	negative	negative	negative	negative	positive	positive	negative	positive	negative	negative	negative		negative	negative	negative	positive	positive	negative	negative	negative	negative	negative	negative
R03N3	t127	07-23-21-16-34-33-13	CC1-MSSA	fusC	Fd	ccrAB1	Neg	seh, lukF/S, hlgA, lukD/E, hld, hIlll, hlb, splA, splB, sspA	NEG	positive				positive	positive	negative	positive	positive	positive	positive	positive	positive	negative	negative	negative	negative	negative	negative	negative	negative	positive	positive	negative	positive	negative	negative	negative		negative	negative	negative	positive	positive	negative	negative	negative	negative	negative	negative
R03U1	t127	07-23-21-16-34-33-13	CC1-MSSA	fusC	Fd	ccrAB1 [SCCfus]	Neg	seh, lukF/S, hlgA, lukD/E, lukX/Y, hld, hIlll, hlb, splA, splB, sspA	NEG	positive				positive	positive	positive	positive	positive	positive	positive	positive	positive	negative	negative	negative	negative	negative	negative	negative	negative	positive	positive	negative	positive	negative	negative	negative		negative	negative	negative	positive	positive	negative	negative	negative	negative	negative	negative
R03U2	t127	07-23-21-16-34-33-13	CC1-MSSA	fusC	ND	ccrAB1 [SCCfus]	Neg	seh, lukF/S, hlgA, lukD/E, lukX/Y, hld, hIlll, hlb, splA, splB, sspA	NEG	positive				positive	positive	positive	positive	positive	positive	positive	positive	positive	negative	negative	negative	negative	negative	negative	negative	negative	positive	positive	negative	positive	negative	negative	negative		negative	negative	negative	positive	positive	negative	negative	negative	negative	negative	negative
R03U3	t127	07-23-21-16-34-33-13	CC1-MSSA	fusC	ND	ccrAB1 [SCCfus]	Neg	seh, lukF/S, hlgA, lukD/E, lukX/Y, hld, hIlll, hlb, splA, splB, sspA	NEG	positive				positive	positive	positive	positive	positive	positive	positive	positive	positive	negative	negative	negative	negative	negative	negative	negative	negative	positive	positive	negative	positive	negative	negative	negative		negative	negative	negative	positive	positive	negative	negative	negative	negative	negative	negative
R04
R04OR1	t015	08-16-02-16-34-13-17-34-16-34	CC45-MSSA	blaZ	Ap	none	IEC_B: sak, chp, scn	sec, egc, lukF/S, hlgA, lukX/Y, hld, hIlll, sspA	NEG	positive				positive	positive	positive	positive	ambiguous	positive	positive	positive	positive	ambiguous	negative	negative	positive	negative	negative	negative	negative	negative	negative	negative	negative	negative	negative	negative		negative	negative	negative	negative	negative	negative	negative	negative	negative	negative	negative
R04OR3	t015	08-16-02-16-34-13-17-34-16-34	CC45-MSSA	blaZ	ND	none	IEC_B: sak, chp, scn	sec, egc, lukF/S, hlgA, lukX/Y, hld, hIlll, sspA	NEG	positive				positive	positive	negative	positive	negative	negative	positive	positive	positive	negative	negative	negative	negative	negative	negative	negative	negative	negative	negative	negative	negative	negative	negative	negative		negative	negative	negative	negative	negative	negative	negative	negative	negative	negative	negative
R04N1	t015	08-16-02-16-34-13-17-34-16-34	CC45-MSSA	blaZ	Ap	none	IEC_B: sak, chp, scn	sec, egc, lukF/S, hlgA, lukX/Y, hld, hIlll, sspA	NEG	positive				positive	positive	positive	positive	ambiguous	positive	positive	positive	positive	ambiguous	negative	negative	positive	negative	negative	negative	negative	negative	negative	negative	negative	negative	negative	negative		negative	negative	negative	negative	negative	negative	negative	negative	negative	negative	negative
R04N2	t015	08-16-02-16-34-13-17-34-16-34	CC45-MSSA	blaZ	ND	none	IEC_B: sak, chp, scn	sec, egc, lukF/S, hlgA, lukX/Y, hld, hIlll, sspA	NEG	positive				positive	positive	positive	positive	negative	ambiguous	positive	positive	positive	negative	negative	negative	positive	negative	negative	negative	negative	negative	negative	negative	negative	negative	negative	negative		negative	negative	negative	negative	negative	negative	negative	negative	negative	negative	negative
R04T2	t015	08-16-02-16-34-13-17-34-16-34	CC45-MSSA	blaZ	Ap	none	IEC_B: sak, chp, scn	sec, egc, lukF/S, hlgA, lukX/Y, hld, hIlll, sspA	NEG	positive				positive	positive	positive	negative	negative	negative	positive	positive	positive	negative	negative	negative	positive	negative	negative	negative	negative	negative	negative	negative	negative	negative	negative	negative		negative	negative	negative	negative	negative	negative	negative	negative	negative	negative	negative
R04U1	t015	08-16-02-16-34-13-17-34-16-34	CC45-MSSA	blaZ	ND	none	IEC_B: sak, chp, scn	sec, egc, lukF/S, hlgA, lukX/Y, hld, hIlll, sspA	NEG	positive				positive	positive	positive	positive	negative	negative	positive	positive	positive	negative	negative	negative	positive	negative	negative	negative	negative	negative	negative	negative	negative	negative	negative	negative		negative	negative	negative	negative	negative	negative	negative	negative	negative	negative	negative
R04U2	t015	08-16-02-16-34-13-17-34-16-34	CC45-MSSA	blaZ	Ap	none	IEC_B: sak, chp, scn	sec, egc, lukF/S, hlgA, lukX/Y, hld, hIlll, sspA	NEG	positive				positive	positive	positive	positive	negative	positive	positive	positive	positive	negative	negative	negative	positive	negative	negative	negative	negative	negative	negative	negative	negative	negative	negative	negative		negative	negative	negative	negative	negative	negative	negative	negative	negative	negative	negative
R04U3	t127	07-23-21-16-34-33-13	CC1-MSSA	blaZ, fusC	ND	ccrAB1 [SCCfus]	IEC_D: sak, scn, sea	seh/k/q, lukF/S, hlgA, hld, lukD/E, luk X/Y, hIlll, splA, splB, sspA	NEG	positive				positive	positive	positive	positive	positive	positive	positive	positive	positive	negative	negative	negative	negative	negative	negative	negative	negative	positive	positive	negative	positive	negative	negative	negative		negative	negative	negative	positive	positive	negative	negative	negative	negative	negative	negative
R06
R06N1	t4802	07-23-12-34-34-12-12-23-23-02-12-23	CC15-MSSA	blaZ, fosB	Ap,Cd(M)	none	IEC_C: chp, scn	lukF/S, hlgA, luk X/Y, hla, hld, hIlll, splA, splB, sspA	NEG	positive				positive	positive	positive	positive	positive	positive	positive	positive	positive	negative	negative	negative	negative	positive	positive	positive	positive	negative	negative	negative	negative	negative	negative	negative		negative	negative	negative	negative	negative	negative	negative	negative	negative	negative	negative
R06N2	t4802	07-23-12-34-34-12-12-23-23-02-12-23	CC15-MSSA	blaZ, fosB	ND	none	IEC_C: chp, scn	lukF/S, hlgA, lukD/E, luk X/Y , hld, hIlll, splA, splB, sspA	NEG	positive				positive	positive	positive	positive	positive	positive	positive	positive	positive	negative	negative	negative	negative	positive	positive	positive	positive	negative	negative	negative	negative	negative	negative	negative		negative	negative	negative	negative	negative	negative	negative	negative	negative	negative	negative
R06T1	t127	07-23-21-16-34-33-13	CC1-MSSA	fusC	Fd	ccrAB1 [SCCfus]	Neg	seh, lukF/S, hlgA, lukX/Y, hla, hld, hIlll, hlb, splA, splB, sspA	NEG	positive				positive	positive	positive	positive	positive	positive	positive	positive	positive	negative	negative	negative	negative	negative	negative	negative	negative	positive	positive	negative	positive	negative	negative	negative		negative	negative	negative	positive	positive	negative	negative	negative	negative	negative	negative
R07
R07N5	t088	26-23-17-34-17-20-17-12-12-17-16	CC5-MSSA	blaZ, erm(C), fosB	ND	ccrB4	IEC_D: sak, scn, sea	egc, lukF/S, hlgA, lukD/E, lukX/Y, hld, hlll, splA, splB, sspA	NEG	positive				positive	positive	positive	positive	positive	positive	positive	positive	positive	negative	negative	negative	negative	positive	positive	positive	positive	negative	negative	negative	negative	negative	negative	negative		negative	negative	negative	negative	negative	negative	negative	negative	negative	negative	negative
R07OR1	t088	26-23-17-34-17-20-17-12-12-17-16	CC5-MSSA	blaZ, erm(C), fosB	ND	ccrB4	IEC_E: sak, scn	egc, lukF/S, hlgA, lukD/E, hld, hlll, splA, splB, sspA	NEG	positive				positive	positive	positive	positive	positive	positive	positive	positive	positive	negative	negative	negative	negative	positive	positive	ambiguous	positive	negative	negative	negative	negative	negative	negative	negative		negative	negative	negative	negative	negative	negative	negative	negative	negative	negative	negative
R07OR2	t088	26-23-17-34-17-20-17-12-12-17-16	CC5-MSSA	blaZ, erm(C), fosB	ND	ccrB4	IEC_D: sak, scn, sea	egc, lukF/S, hlgA, lukD/E, , lukX/Y, hld, hlll, splA, splB, sspA	NEG	positive				positive	positive	positive	positive	positive	positive	positive	positive	positive	negative	negative	negative	negative	positive	positive	positive	positive	negative	negative	negative	negative	negative	negative	negative		negative	negative	negative	negative	negative	negative	negative	negative	negative	negative	negative
R07OR3	t088	26-23-17-34-17-20-17-12-12-17-16	CC5-MSSA	blaZ, fosB	ND	ccrB4	IEC_D: sak, scn, sea	egc, lukF/S, hlgA, lukD/E, hld, hlll, splA, splB, sspA	NEG	positive				positive	ambiguous	negative	positive	positive	ambiguous	positive	positive	positive	negative	negative	negative	negative	positive	positive	negative	positive	negative	negative	negative	negative	negative	negative	negative		negative	negative	negative	negative	negative	negative	negative	negative	negative	negative	negative
R07T1	t088	26-23-17-34-17-20-17-12-12-17-16	CC5-MSSA	blaZ, erm(C), fosB	Ap, Er, Fd	ccrB4	IEC_E: sak, scn	egc, lukF/S, hlgA, lukD/E, hld, hlll, splA, splB, sspA	NEG	positive				positive	positive	ambiguous	positive	positive	ambiguous	positive	positive	positive	negative	negative	negative	negative	positive	positive	negative	positive	negative	negative	negative	negative	negative	negative	negative		negative	negative	negative	negative	negative	negative	negative	negative	negative	negative	negative
R07N4	t088	26-23-17-34-17-20-17-12-12-17-16	CC5-MSSA	blaZ, fosB	Ap, Fd	ccrB4	IEC_D: sak, scn, sea	egc, lukF/S, hlgA, lukD/E, hld, hlll, splA, splB, sspA	NEG	positive				positive	positive	positive	positive	positive	positive	positive	positive	positive	negative	negative	negative	negative	positive	positive	negative	positive	negative	negative	negative	negative	negative	negative	negative		negative	negative	negative	negative	negative	negative	negative	negative	negative	negative	negative
R07PPB1	t088	26-23-17-34-17-20-17-12-12-17-16	CC5-MSSA	blaZ, fosB	Ap, Fd	ccrB4	IEC_E: sak, scn	egc, lukF/S, hlgA, lukD/E, hld, hlll, splA, splB, sspA	NEG	positive				positive	positive	ambiguous	positive	positive	ambiguous	positive	positive	positive	negative	negative	negative	negative	positive	positive	negative	positive	negative	negative	negative	negative	negative	negative	negative		negative	negative	negative	negative	negative	negative	negative	negative	negative	negative	negative
R07T2	t088	26-23-17-34-17-20-17-12-12-17-16	CC5-MSSA	blaZ, fosB	ND	ccrB4	IEC_D: sak, scn, sea	egc, lukF/S, hlgA, lukD/E, hld, hlll, splA, splB, sspA	NEG	positive				positive	positive	positive	positive	positive	positive	positive	positive	positive	negative	negative	negative	negative	positive	positive	negative	positive	negative	negative	negative	negative	negative	negative	negative		negative	negative	negative	negative	negative	negative	negative	negative	negative	negative	negative
R07U1	t088	26-23-17-34-17-20-17-12-12-17-16	CC5-MSSA	blaZ, fosB	Ap, Fd	ccrB4	IEC_D: sak, scn, sea	egc, lukF/S, hlgA, lukD/E, hld, hlll, splA, splB, sspA	NEG	positive				positive	positive	positive	positive	positive	positive	positive	positive	positive	negative	negative	negative	negative	positive	positive	negative	positive	negative	negative	negative	negative	negative	negative	negative		negative	negative	negative	negative	negative	negative	negative	negative	negative	negative	negative
R07U2	t088	26-23-17-34-17-20-17-12-12-17-16	CC5-MSSA	blaZ, fosB	ND	ccrB4	IEC_E: sak, scn	egc, lukF/S, hlgA, lukD/E, hld, hlll, splA, splB, sspA	NEG	positive				positive	positive	negative	positive	positive	negative	positive	positive	positive	negative	negative	negative	negative	positive	positive	negative	positive	negative	negative	negative	negative	negative	negative	negative		negative	negative	negative	negative	negative	negative	negative	negative	negative	negative	negative
R07U3	t088	26-23-17-34-17-20-17-12-12-17-16	CC5-MSSA	blaZ, fosB	ND	ccrB4	IEC_D: sak, scn, sea	egc, lukF/S, hlgA, lukD/E, hld, hlll, splA, splB, sspA	NEG	positive				positive	positive	positive	positive	positive	positive	positive	positive	positive	negative	negative	negative	negative	positive	positive	ambiguous	positive	negative	negative	negative	negative	negative	negative	negative		negative	negative	negative	negative	negative	negative	negative	negative	negative	negative	negative
R08: bla
R08N3	t902	07-23-31-05-17-25-17-25-16-28	CC22, ST22-MSSA	blaZ	Ap	none	IEC_B: sak, chp, scn	egc, lukX/Y, hld, sspA, sspB	NEG	positive				positive	positive	positive	positive	positive	ambiguous	positive	positive	positive	positive	ambiguous	negative	positive	negative	negative	negative	negative	negative	negative	negative	negative	negative	negative	negative		negative	negative	negative	negative	negative	negative	negative	negative	negative	negative	negative
R08T1	t852	07-23-13-23-31-05-17-25-17-25-16-28	CC22-MSSA	blaZ	Ap	none	IEC_B: sak, chp, scn	egc, lukS, lukY, hld, sspA	NEG	positive				positive	positive	positive	positive	positive	positive	positive	positive	positive	negative	negative	negative	positive	negative	negative	negative	negative	negative	negative	negative	negative	negative	negative	negative		negative	negative	negative	negative	negative	negative	negative	negative	negative	negative	negative
R08U2	t902	07-23-31-05-17-25-17-25-16-28	CC22-MSSA	blaZ	Ap	none	IEC_B: sak, chp, scn	egc, lukS, hld, sspA	NEG	positive				positive	positive	negative	positive	positive	negative	positive	positive	positive	negative	negative	negative	ambiguous	negative	negative	negative	negative	negative	negative	negative	negative	negative	negative	negative		negative	negative	negative	negative	negative	negative	negative	negative	negative	negative	negative
R09
R09N4	t1451	08-16-02-25-34-25	CC398, ST398-MSSA	blaZ	Ap,Er	none	IEC_C: chp, scn	lukF/S, hlgA, hld, hlll, sspA	NEG	positive				positive	positive	positive	positive	positive	positive	positive	positive	positive	negative	negative	negative	positive	negative	negative	negative	negative	negative	negative	negative	negative	negative	negative	negative		negative	negative	negative	negative	negative	negative	negative	negative	negative	negative	negative
R11
R11N1	t127	07-23-21-16-34-33-13	CC1-MSSA	blaZ, erm(C)	Ap, Er	none	IEC_E: sak, scn	seh, lukF/S, hlgA, lukD/E, lukX/Y, hld, hIlll, splA, splB, sspA	NEG	positive				positive	positive	positive	positive	positive	positive	positive	positive	positive	negative	negative	negative	negative	negative	negative	negative	negative	positive	positive	negative	positive	negative	negative	negative		negative	negative	negative	negative	negative	negative	negative	negative	negative	negative	negative
R11U1	t127	07-23-21-16-34-33-13	CC1-MSSA	blaZ, erm(C)	Ap, Er	none	IEC_E: sak, scn	seh, lukF/S, hlgA, lukD/E, lukX/Y, hld, hIlll, splA, splB, sspA	NEG	positive				positive	positive	positive	positive	positive	positive	positive	positive	positive	negative	negative	negative	negative	negative	negative	negative	negative	positive	positive	negative	positive	negative	negative	negative		negative	negative	negative	negative	negative	negative	negative	negative	negative	negative	negative
R11OR1	ND	ND	CC8- MSSA	blaZ, fosB	ND	none	Neg	seb, lukF/S, hlgA, lukD/E, lukX/Y,hl, hlA, hlD, hIlll,hlB, aur, splA/B, sspA	NEG	positive				positive	positive	positive	positive	positive	positive	positive	positive	positive	positive	positive	negative	positive	negative	negative	negative	negative	negative	negative	negative	negative	negative	negative	negative		negative	negative	negative	negative	negative	negative	negative	negative	negative	negative	negative
R12
R12T1	t008	11-19-12-21-17-34-24-34-22-25	CC8-MSSA	blaZ, fosB	Ap	none	Neg	seb, lukF/S, hlgA, lukD/E, lukX/Y, hl, hld, hIlll, hlb,splA, splB, sspA	NEG	positive				positive	positive	positive	positive	positive	positive	positive	positive	positive	positive	positive	negative	positive	negative	negative	negative	negative	negative	negative	negative	negative	negative	negative	negative		negative	negative	negative	negative	negative	negative	negative	negative	negative	negative	negative
R12U1	t008	11-19-12-21-17-34-24-34-22-25	CC8-MSSA	blaZ, fosB	Ap	none	Neg	seb, lukF/S, hlgA, lukD/E, lukX/Y, hl, hld, hIlll, hlb,splA, splB, sspA	NEG	positive				positive	positive	positive	positive	positive	positive	positive	positive	positive	positive	ambiguous	negative	positive	negative	negative	negative	negative	negative	negative	negative	negative	negative	negative	negative		negative	negative	negative	negative	negative	negative	negative	negative	negative	negative	negative
R13
R13N2	t008	11-19-12-21-17-34-24-34-22-25	CC8-MSSA	blaZ, fosB	Ap, Cd(M)	none	Neg	lukF/S, hlgA, lukD/E, lukX/Y, hla, hld, hlll, hlb, splA, splB, splE, sspA	NEG	positive				positive	positive	positive	positive	positive	positive	positive	positive	positive	positive	positive	negative	positive	negative	negative	negative	negative	negative	negative	negative	negative	negative	negative	negative		negative	negative	negative	negative	negative	negative	negative	negative	negative	negative	negative
R13N4	t008	11-19-12-21-17-34-24-34-22-25	CC8-MSSA	blaZ, fosB	Ap, Cd(M)	none	Neg	lukF/S, hlgA, lukD/E, hla, hld, hlll, hlb, splA, splB, sspA	NEG	positive				positive	positive	positive	positive	positive	positive	positive	positive	positive	positive	negative	negative	positive	negative	negative	negative	negative	negative	negative	negative	negative	negative	negative	negative		negative	negative	negative	negative	negative	negative	negative	negative	negative	negative	negative
a Isolate name indicates the patient (denoted by the letters G and R for patients without and with ulcers, respectively) and anatomical site from which each isolate was recovered.
Abbreviations: ACME; Arginine catabolic mobile element; SCCmec: Staphylococcal chromosomal cassette harbouring mec; OR: Oral rinse; NS: Nares; PP: Periodontal pocket; T: Toe; F: Finger; U: Ulcer; ND: Not determined; NEG: Negative; M: Moderate resistance; AMB: Ambigous array signal; NT:Non-typeable SCCmec element
[truncated: 292 more columns]
