# Supplementary material for: Comparative Microbiological and Whole-Genome Analysis of Staphylococcus aureus Populations in the Oro-Nasal Cavities, Skin and Diabetic Foot Ulcers of Patients With Type 2 Diabetes Reveals a Possible Oro-Nasal Reservoir for Ulcer Infection
Source: Front Microbiol. 2020 Apr 30;11:748. doi: 10.3389/fmicb.2020.00748 (PMC7212350; doi:10.3389/fmicb.2020.00748)
Supplement: Supplementary file 3 [file Table_3.XLSX]

## Sheet: Sheet1
Supplemental Table S3. Molecular characterization of Staphylococcus epidermidis investigated in the present study
Isolatea	Antimicrobial Resistance Genes	Phenotypic Antibiotic Resistance	ACME Type	SCC-mec type\SCCmec associated genes	rrnD1 (S. aureus)				gapA	katA	coA	nuc1	spa	sbi	sarA	saeS	vraS	agrI (total)	agrB-I	agrC-I	agrD-I	agrII (total)	agrB-II	agrC-II	agrD-II	agrIII (total)	agrB-III	agrC-III	agrD-III	agrIV (total)	agrB-IV	agrC-IV		mecA	∆_mecR	ugpQ	ccrA-1	ccrB-1	plsSCC (COL)	Q9XB68-dcs	ccrA-2	ccrB-2	kdpA-SCC	kdpB-SCC	kdpC-SCC	kdpD-SCC	kdpE-SCC	mecI	mecR
Isolates recovered from patients without ulcers
G01
G01N1	blaZ, erm(C)	ND	NEG	none	positive				negative	negative	negative	negative	negative	negative	negative	negative	negative	negative	negative	negative	negative	negative	negative	negative	negative	negative	negative	negative	negative	negative	negative	negative		negative	negative	negative	negative	negative	negative	negative	negative	negative	negative	negative	negative	negative	negative	negative	negative
G01N2	blaZ, erm(C)	ND	NEG	none	positive				negative	negative	negative	negative	negative	negative	negative	negative	negative	negative	negative	negative	negative	negative	negative	negative	negative	negative	negative	negative	negative	negative	negative	negative		negative	negative	negative	negative	negative	negative	negative	negative	negative	negative	negative	negative	negative	negative	negative	negative
G01OR1	blaZ, erm(C), dfrS1	ND	NEG	none	positive				negative	negative	negative	negative	negative	negative	negative	negative	negative	negative	negative	negative	negative	negative	negative	negative	negative	negative	negative	negative	negative	negative	negative	negative		negative	negative	negative	negative	negative	negative	negative	negative	negative	negative	negative	negative	negative	negative	negative	negative
G01OR2	blaZ, erm(C)	ND	NEG	none	positive				negative	negative	negative	negative	negative	negative	negative	negative	negative	negative	negative	negative	negative	negative	negative	negative	negative	negative	negative	negative	negative	negative	negative	negative		negative	negative	negative	negative	negative	negative	negative	negative	negative	negative	negative	negative	negative	negative	negative	negative
G02
G02PP1A1	blaZ	ND	NEG	none	positive				negative	negative	negative	negative	negative	negative	negative	negative	negative	negative	negative	negative	negative	negative	negative	negative	negative	negative	negative	negative	negative	negative	negative	negative		negative	negative	negative	negative	negative	negative	negative	negative	negative	negative	negative	negative	negative	negative	negative	negative
G02T3	mph(C), qacA	ND	NEG	none	positive				negative	negative	negative	negative	negative	negative	negative	negative	negative	negative	negative	negative	negative	negative	negative	negative	negative	negative	negative	negative	negative	negative	negative	negative		negative	negative	negative	negative	negative	negative	negative	negative	negative	negative	negative	negative	negative	negative	negative	negative
G02N1	blaZ[AMB]	ND	NEG	none	positive				negative	negative	negative	negative	negative	negative	negative	negative	negative	negative	negative	negative	negative	negative	negative	negative	negative	negative	negative	negative	negative	negative	negative	negative		negative	negative	negative	negative	negative	negative	negative	negative	negative	negative	negative	negative	negative	negative	negative	negative
G03
G03N1	blaZ	ND	IV	ccrAB2	positive				negative	negative	negative	negative	negative	negative	negative	negative	negative	negative	negative	negative	negative	negative	negative	negative	negative	negative	negative	negative	negative	negative	negative	negative		negative	negative	negative	negative	negative	negative	negative	positive	positive	negative	negative	negative	negative	negative	negative	negative
G03N2	blaZ, msr(A), mph(C), fusB, qacA	ND	IV	none	positive				negative	negative	negative	negative	negative	negative	negative	negative	negative	negative	negative	negative	negative	negative	negative	negative	negative	negative	negative	negative	negative	negative	negative	negative		negative	negative	negative	negative	negative	negative	negative	negative	negative	negative	negative	negative	negative	negative	negative	negative
G03OR4	none	ND	NEG	ccrAB2	positive				negative	negative	negative	negative	negative	negative	negative	negative	negative	negative	negative	negative	negative	negative	negative	negative	negative	negative	negative	negative	negative	negative	negative	negative		negative	negative	negative	negative	negative	negative	negative	positive	positive	negative	negative	negative	negative	negative	negative	negative
G03T7	none	ND	NEG	ccrAB2	positive				negative	negative	negative	negative	negative	negative	negative	negative	negative	negative	negative	negative	negative	negative	negative	negative	negative	negative	negative	negative	negative	negative	negative	negative		negative	negative	negative	negative	negative	negative	negative	positive	positive	negative	negative	negative	negative	negative	negative	negative
G05
G05N1	blaZ, msr(A), mph(C), fusB	ND	II	ccrAB2	positive				negative	negative	negative	negative	negative	negative	negative	negative	negative	negative	negative	negative	negative	negative	negative	negative	negative	negative	negative	negative	negative	negative	negative	negative		negative	negative	negative	negative	negative	negative	negative	positive	positive	negative	negative	negative	negative	negative	negative	negative
G05OR1	msr(A), mph(C), dfrS1	ND	II	ccrAB2, ccrC	positive				negative	negative	negative	negative	negative	negative	negative	negative	negative	negative	negative	negative	negative	negative	negative	negative	negative	negative	negative	negative	negative	negative	negative	negative		negative	negative	negative	negative	negative	negative	negative	positive	positive	negative	negative	negative	negative	negative	negative	negative
G05N4	blaZ, msr(A), mph(C)	ND	IV	none	positive				negative	negative	negative	negative	negative	negative	negative	negative	negative	negative	negative	negative	negative	negative	negative	negative	negative	negative	negative	negative	negative	negative	negative	negative		negative	negative	negative	negative	negative	negative	negative	negative	negative	negative	negative	negative	negative	negative	negative	negative
G05PP1A2	blaZ, msr(A), mph(C)	ND	II	none	positive				negative	negative	negative	negative	negative	negative	negative	negative	negative	negative	negative	negative	negative	negative	negative	negative	negative	negative	negative	negative	negative	negative	negative	negative		negative	negative	negative	negative	negative	negative	negative	negative	negative	negative	negative	negative	negative	negative	negative	negative
Isolates recovered from patients with ulcers
R01
R01OR1	msr(A), mph(C)	ND	II	ccrC	positive				negative	negative	negative	negative	negative	negative	negative	negative	negative	negative	negative	negative	negative	negative	negative	negative	negative	negative	negative	negative	negative	negative	negative	negative		negative	negative	negative	negative	negative	negative	negative	negative	negative	negative	negative	negative	negative	negative	negative	negative
R01N2	blaZ, msr(A), mph(C)	ND	II	none	positive				negative	negative	negative	negative	negative	negative	negative	negative	negative	negative	negative	negative	negative	negative	negative	negative	negative	negative	negative	negative	negative	negative	negative	negative		negative	negative	negative	negative	negative	negative	negative	negative	negative	negative	negative	negative	negative	negative	negative	negative
R01OR2	msr(A), mph(C)	ND	II	ccrC	positive				negative	negative	negative	negative	negative	negative	negative	negative	negative	negative	negative	negative	negative	negative	negative	negative	negative	negative	negative	negative	negative	negative	negative	negative		negative	negative	negative	negative	negative	negative	negative	negative	negative	negative	negative	negative	negative	negative	negative	negative
R02
R02N2	blaZ, erm(C), dfrS1, fusB, qacA, qacC	Ap, Er, Fd, Cp, Eb, Fox	V	SCCmec IV: class B mec [mecA, ∆ mec, ugpQ, dcs], ccrAB2	positive				negative	negative	negative	negative	negative	negative	negative	negative	negative	negative	negative	negative	negative	negative	negative	negative	negative	negative	negative	negative	negative	negative	negative	negative		positive	positive	positive	negative	negative	negative	positive	positive	positive	negative	negative	negative	negative	negative	negative	negative
R02PP1B3	blaZ, msr(A), mph(C), tet(K)	Ap, Er, Su(M), Te	I	NT1: mecA, ∆ mec, mecI, mecR ,ugpQ, dcs, ccrAB2, ccrC	positive				negative	negative	negative	negative	negative	negative	positive	negative	negative	negative	negative	negative	negative	negative	negative	negative	negative	negative	negative	negative	negative	negative	negative	negative		positive	positive	positive	negative	negative	negative	positive	positive	positive	negative	negative	negative	negative	negative	positive	positive
R02OR2	blaZ	Ap	VI	none	positive				negative	negative	negative	negative	negative	negative	negative	negative	negative	negative	negative	negative	negative	negative	negative	negative	negative	negative	negative	negative	negative	negative	negative	negative		negative	negative	negative	negative	negative	negative	negative	negative	negative	negative	negative	negative	negative	negative	negative	negative
R02F2	blaZ, qacA, qacC	Susceptible	NEG	none	positive				negative	negative	negative	negative	negative	negative	negative	negative	negative	negative	negative	negative	negative	negative	negative	negative	negative	negative	negative	negative	negative	negative	negative	negative		negative	negative	negative	negative	negative	negative	negative	positive	positive	negative	negative	negative	negative	negative	negative	negative
R02U1	merA, merB, blaZ, fusB	Ap, Fd	II	merAB	positive				negative	negative	negative	negative	negative	negative	negative	negative	negative	negative	negative	negative	negative	negative	negative	negative	negative	negative	negative	negative	negative	negative	negative	negative		negative	negative	negative	negative	negative	negative	negative	negative	negative	negative	negative	negative	negative	negative	negative	negative
R02U2	merA, merB, blaZ, fusB	ND	II	merAB	positive				negative	negative	negative	negative	negative	negative	negative	negative	negative	negative	negative	negative	negative	negative	negative	negative	negative	negative	negative	negative	negative	negative	negative	negative		negative	negative	negative	negative	negative	negative	negative	negative	negative	negative	negative	negative	negative	negative	negative	negative
R02U3	merA, merB, blaZ	ND	II	merAB	positive				negative	negative	negative	negative	negative	negative	negative	negative	negative	negative	negative	negative	negative	negative	negative	negative	negative	negative	negative	negative	negative	negative	negative	negative		negative	negative	negative	negative	negative	negative	negative	negative	negative	negative	negative	negative	negative	negative	negative	negative
R03
R03N4	blaZ, erm(C), aacA-aphD, tet(K), qacA	ND	IV	[class B mec: mecA, ugpQ, ccrAB2], ccrC	positive				negative	negative	negative	negative	negative	negative	negative	negative	negative	negative	negative	negative	negative	negative	negative	negative	negative	negative	negative	negative	negative	negative	negative	negative		positive	negative	positive	negative	negative	negative	negative	positive	positive	negative	negative	negative	negative	negative	negative	negative
R03N5	blaZ, erm(C), aacA-aphD, tet(K), qacA, cat	ND	IV	NT2 : mecA, ugpQ, ccrAB2, ccrC	positive				negative	negative	negative	negative	negative	negative	negative	negative	negative	negative	negative	negative	negative	negative	negative	negative	negative	negative	negative	negative	negative	negative	negative	negative		positive	negative	positive	negative	negative	negative	negative	positive	positive	negative	negative	negative	negative	negative	negative	negative
R03OR1	blaZ, fusB	ND	NEG	NT3: mecA, ∆ mec, ugpQ, dcs, mecI, mecR, ccrB4	positive				negative	negative	negative	negative	negative	negative	negative	negative	negative	negative	negative	negative	negative	negative	negative	negative	negative	negative	negative	negative	negative	negative	negative	negative		positive	positive	positive	negative	negative	negative	positive	negative	negative	negative	negative	negative	negative	negative	positive	positive
R03PP1A1	blaZ, msr(A), mecA	Ap, Er, Fox, Su(M)	I	NT4: mecA, ∆ mec, mecI, mecR, ugpQ, dcs, ccrAB2	positive				negative	negative	negative	negative	negative	negative	negative	negative	negative	negative	negative	negative	negative	negative	negative	negative	negative	negative	negative	negative	negative	negative	negative	negative		positive	positive	positive	negative	negative	negative	positive	positive	positive	negative	negative	negative	negative	negative	negative	negative
R03PP1A2	blaZ, cat, aacA-aphD, tet(K), qacA	ND	IV	NT2 : mecA, ugpQ, ccrAB2, ccrC	positive				negative	negative	negative	negative	negative	negative	negative	negative	negative	negative	negative	negative	negative	negative	negative	negative	negative	negative	negative	negative	negative	negative	negative	negative		positive	negative	positive	negative	negative	negative	negative	positive	positive	negative	negative	negative	negative	negative	negative	negative
R03F2	blaZ, dfrS1, erm(C), aacA-aphD, tet(K), cat, qacA	Kn, Ap, Er, Da, Te, Cp, Cl, Tp, Eb	IV	NT2 : mecA, ugpQ, ccrAB2, ccrC	positive				negative	negative	negative	negative	negative	negative	negative	negative	negative	negative	negative	negative	negative	negative	negative	negative	negative	negative	negative	negative	negative	negative	negative	negative		positive	negative	positive	negative	negative	negative	negative	positive	positive	negative	negative	negative	negative	negative	negative	negative
R04
R04F1	blaZ, erm(C), fusB	ND	NEG	none	positive				negative	negative	negative	negative	negative	negative	negative	negative	negative	negative	negative	negative	negative	negative	negative	negative	negative	negative	negative	negative	negative	negative	negative	negative		negative	negative	negative	negative	negative	negative	negative	negative	negative	negative	negative	negative	negative	negative	negative	negative
R04PP1A1	blaZ, dfrS1, fusB, qacA,	ND	V	SCCmec IV: class B mec [mecA, ∆ mec, ugpQ, dcs], ccrAB2	positive				negative	negative	negative	negative	negative	negative	negative	negative	negative	negative	negative	negative	negative	negative	negative	negative	negative	negative	negative	negative	negative	negative	negative	negative		positive	positive	positive	negative	negative	negative	positive	positive	positive	negative	negative	negative	negative	negative	negative	negative
R04OR2	blaZ, erm(C), dfrS1, fusB, tet(K), qacA	ND	V	SCCmec IV: class B mec [mecA, ∆ mec, ugpQ, dcs], ccrAB2	positive				negative	negative	negative	negative	negative	negative	negative	negative	negative	negative	negative	negative	negative	negative	negative	negative	negative	negative	negative	negative	negative	negative	negative	negative		positive	positive	positive	negative	negative	negative	positive	positive	positive	negative	negative	negative	negative	negative	negative	negative
R05
R05N1	blaZ, fusB	ND	I	none	positive				negative	negative	negative	negative	negative	negative	negative	negative	negative	negative	negative	negative	negative	negative	negative	negative	negative	negative	negative	negative	negative	negative	negative	negative		negative	negative	negative	negative	negative	negative	negative	negative	negative	negative	negative	negative	negative	negative	negative	negative
R05OR1	blaZ, dfrS1, fusC	Ap, Fd, Su, Tp, Fox	NEG	class B mec [mecA, ∆ mec, ugpQ, dcs], ccrB4	positive				negative	negative	negative	negative	negative	negative	negative	negative	negative	negative	negative	negative	negative	negative	negative	negative	negative	negative	negative	negative	negative	negative	negative	negative		positive	positive	positive	negative	negative	negative	negative	negative	negative	negative	negative	negative	negative	negative	negative	negative
R05U1	blaZ, erm(C) , fusB	Ap, Er, Fd, Su, Tp	I	none	positive				negative	negative	negative	negative	negative	negative	negative	negative	negative	negative	negative	negative	negative	negative	negative	negative	negative	negative	negative	negative	negative	negative	negative	negative		negative	negative	negative	negative	negative	negative	negative	negative	negative	negative	negative	negative	negative	negative	negative	negative
R05F1	blaZ, dfrS1, fusC	Ap, Fd, Su, Tp, Fox	II	class B mec [mecA, ∆ mec, ugpQ, dcs], ccrB4	positive				negative	negative	negative	negative	negative	negative	negative	negative	negative	negative	negative	negative	negative	negative	negative	negative	negative	negative	negative	negative	negative	negative	negative	negative		positive	positive	positive	negative	negative	negative	negative	negative	negative	negative	negative	negative	negative	negative	negative	negative
R05F3	blaZ, erm(C), dfrS1, tet(K), qacA	ND	I	class B mec [mecA, ∆ mec, ugpQ, dcs], ccrA2	positive				negative	negative	negative	negative	negative	negative	negative	negative	negative	negative	negative	negative	negative	negative	negative	negative	negative	negative	negative	negative	negative	negative	negative	negative		positive	positive	positive	negative	negative	negative	negative	positive	negative	negative	negative	negative	negative	negative	negative	negative
R06
R06PP1A1	merA, merB, ccrC, blaZ, fusB	ND	I	merAB, ccrC	positive				negative	negative	negative	negative	negative	negative	negative	negative	negative	negative	negative	negative	negative	negative	negative	negative	negative	negative	negative	negative	negative	negative	negative	negative		negative	negative	negative	negative	negative	negative	negative	negative	negative	negative	negative	negative	negative	negative	negative	negative
R06PP1A2	blaZ, fusB	ND	II	none	positive				negative	negative	negative	negative	negative	negative	negative	negative	negative	negative	negative	negative	negative	negative	negative	negative	negative	negative	negative	negative	negative	negative	negative	negative		negative	negative	negative	negative	negative	negative	negative	negative	negative	negative	negative	negative	negative	negative	negative	negative
R06U1	blaZ, fusB, qacA	ND	II	mecR, ccrB4	positive				negative	negative	negative	negative	negative	negative	negative	negative	negative	negative	negative	negative	negative	negative	negative	negative	negative	negative	negative	negative	negative	negative	negative	negative		negative	negative	negative	negative	negative	negative	negative	negative	negative	negative	negative	negative	negative	negative	negative	positive
R06OR3	blaZ, fusB	Ap, Fd, Su	II	none	positive				negative	negative	negative	negative	negative	negative	negative	negative	negative	negative	negative	negative	negative	negative	negative	negative	negative	negative	negative	negative	negative	negative	negative	negative		negative	negative	negative	negative	negative	negative	negative	negative	negative	negative	negative	negative	negative	negative	negative	negative
R06PP1A3	blaZ, fusB	Ap, Fd	I	merAB, ccrC	positive				negative	negative	negative	negative	negative	negative	negative	negative	negative	negative	negative	negative	negative	negative	negative	negative	negative	negative	negative	negative	negative	negative	negative	negative		negative	negative	negative	negative	negative	negative	negative	negative	negative	negative	negative	negative	negative	negative	negative	negative
R06PPB1	blaZ, fusB	Ap, Fd	II	merAB, ccrC	positive				negative	negative	negative	negative	negative	negative	negative	negative	negative	negative	negative	negative	negative	negative	negative	negative	negative	negative	negative	negative	negative	negative	negative	negative		negative	negative	negative	negative	negative	negative	negative	negative	negative	negative	negative	negative	negative	negative	negative	negative
R07
R07PPB2	blaZ, erm(C), dfrS1, fusB, tet(K), qacA	Ap, Er, Da, Fd, Te, Cp, Tp, Fox	V	SCCmec IV: class B mec [mecA, ∆ mec, ugpQ, dcs], ccrAB2	positive				negative	negative	negative	negative	negative	negative	negative	negative	negative	negative	negative	negative	negative	negative	negative	negative	negative	negative	negative	negative	negative	negative	negative	negative		positive	positive	positive	negative	negative	negative	positive	positive	positive	negative	negative	negative	negative	negative	negative	negative
R07F1	blaZ, dfrS1, fusB, tet(K), qacA	Ap, Fd, Te, Cp,Tp, Fox	V	SCCmec IV: class B mec [mecA, ∆ mec, ugpQ, dcs], ccrAB2	positive				negative	negative	negative	negative	negative	negative	negative	negative	negative	negative	negative	negative	negative	negative	negative	negative	negative	negative	negative	negative	negative	negative	negative	negative		positive	positive	positive	negative	negative	negative	positive	positive	positive	negative	negative	negative	negative	negative	negative	negative
R07N2	blaZ, msr(A), mph(C), fusB,qacA	Ap, Er, Fd	V	none	positive				negative	negative	negative	negative	negative	negative	negative	negative	negative	negative	negative	negative	negative	negative	negative	negative	negative	negative	negative	negative	negative	negative	negative	negative		negative	negative	negative	negative	negative	negative	negative	negative	negative	negative	negative	negative	negative	negative	negative	negative
R07OR5	blaZ, erm(C), dfrS1, fusB, tet(K), qacA	Ap, Er, Da, Fd, Te, Cp, Tp, Fox	V	SCCmec IV: class B mec [mecA, ∆ mec, ugpQ, dcs], ccrAB2	positive				negative	negative	negative	positive	negative	negative	negative	negative	negative	negative	negative	negative	negative	negative	negative	negative	negative	negative	negative	negative	negative	negative	negative	negative		positive	positive	positive	negative	negative	negative	positive	positive	positive	negative	negative	negative	negative	negative	negative	negative
R07F2	blaZ, dfrS1, fusB	Ap, Fd	NEG	none	positive				negative	negative	negative	negative	negative	negative	negative	negative	negative	negative	negative	negative	negative	negative	negative	negative	negative	negative	negative	negative	negative	negative	negative	negative		negative	negative	negative	negative	negative	negative	negative	negative	negative	negative	negative	negative	negative	negative	negative	negative
R09
R09F2	blaZ, erm(C)	Ap, Er	NEG	ccrC	positive				negative	negative	negative	negative	negative	negative	negative	negative	negative	negative	negative	negative	negative	negative	negative	negative	negative	negative	negative	negative	negative	negative	negative	negative		negative	negative	negative	negative	negative	negative	negative	negative	negative	negative	negative	negative	negative	negative	negative	negative
R09U1	blaZ, erm(C)	Ap, Er	NEG	ccrC	positive				negative	negative	negative	negative	negative	negative	negative	negative	negative	negative	negative	negative	negative	negative	negative	negative	negative	negative	negative	negative	negative	negative	negative	negative		negative	negative	negative	negative	negative	negative	negative	negative	negative	negative	negative	negative	negative	negative	negative	negative
R09PPB1	blaZ, msr(A), mph(C)	Ap, Er	II	ccrC	positive				negative	negative	negative	negative	negative	negative	negative	negative	negative	negative	negative	negative	negative	negative	negative	negative	negative	negative	negative	negative	negative	negative	negative	negative		negative	negative	negative	negative	negative	negative	negative	negative	negative	negative	negative	negative	negative	negative	negative	negative
R09PPA3	blaZ, fusB	ND	NEG	none	positive				negative	negative	negative	negative	negative	negative	negative	negative	negative	negative	negative	negative	negative	negative	negative	negative	negative	negative	negative	negative	negative	negative	negative	negative		negative	negative	negative	negative	negative	negative	negative	negative	negative	negative	negative	negative	negative	negative	negative	negative
R10
R10N1	qacA	ND	II	ccrAB2	positive				negative	negative	negative	negative	negative	negative	negative	negative	negative	negative	negative	negative	negative	negative	negative	negative	negative	negative	negative	negative	negative	negative	negative	negative		negative	negative	negative	negative	negative	negative	negative	positive	positive	negative	negative	negative	negative	negative	negative	negative
R10PPB2	aacA-aphD, dfrS1	ND	I	class B mec [mecA, ∆mec, ugpQ, dcs], mecI, mecR, ccrC, ccrB4	positive				negative	negative	negative	negative	negative	negative	negative	negative	negative	negative	negative	negative	negative	negative	negative	negative	negative	negative	negative	negative	negative	negative	negative	negative		positive	positive	positive	negative	negative	negative	positive	negative	negative	negative	negative	negative	negative	negative	positive	positive
R12
R12OR1	blaZ, aacA-aphD, aadD, fusB, qacA	ND	V	class B mec [mecA, ∆mec, ugpQ, dcs], ccrAB2 & mecI, mecR	positive				negative	negative	negative	negative	negative	negative	negative	negative	negative	negative	negative	negative	negative	negative	negative	negative	negative	negative	negative	negative	negative	negative	negative	negative		positive	positive	positive	negative	negative	negative	positive	positive	positive	negative	negative	negative	negative	negative	negative	negative
a Isolate name indicates the patient (denoted by the letters G and R for patients without and with ulcers, respectively) and anatomical site from which each isolate was recovered.
Abbreviations: ACME; Arginine catabolic mobile element; SCCmec: Staphylococcal chromosomal cassette harbouring mec; OR: Oral rinse; NS: Nares; PP: Periodontal pocket; T: Toe; F: Finger; U: Ulcer; ND: Not determined; NEG: Negative; M: Moderate resistance; AMB: Ambigous array signal; NT:Non-typeable SCCmec element
[truncated: 289 more columns]
